# Supplementary material for: Recurrent Middle Eastern Differentiated Thyroid Carcinoma Has Worse Outcomes Than Persistent Disease
Source: J Clin Med. 2024 Mar 25;13(7):1877. doi: 10.3390/jcm13071877 (PMC11012810; doi:10.3390/jcm13071877)
Supplement: Supplementary file 1 [file jcm-13-01877-s001.zip]

Archive with 1 entries (1 files):
- jcm-2882110-supplementary.pdf
